# Supplementary material for: BioCurve Analyzer: a web-based shiny app for analyzing biological response curves
Source: Plant Methods. 2025 Apr 27;21:55. doi: 10.1186/s13007-025-01372-x (PMC12036208; doi:10.1186/s13007-025-01372-x)
Supplement: Supplementary file 1 — Supplementary material 1 [file 13007_2025_1372_MOESM1_ESM.xlsx]

## Sheet: Supplementary Table 1
Supplementary Table 1 Models used for estimating effective doses
Model Name	Data Type		Curve Type		Model Type		References
	Dose-response Data	Time-to-event Data	Monotonic	Biphasic	Parametric	NonParametric
Brain-Cousens	✓			✓	✓		[1, 7]
Cedergreen-Ritz-Streibig	✓			✓	✓		[2, 7]
Log-logistic	✓	✓	✓		✓		[3, 4, 7]
Weibull I	✓	✓	✓		✓		[3, 7]
Weibull II	✓	✓	✓		✓		[3, 7]
Log-normal		✓	✓		✓		[3, 7, 8]
NPMLE		✓	✓			✓	[5, 8]
KDE		✓	✓			✓	[6, 8]
References:
1. Brain P, Cousens R. An equation to describe dose responses where there is stimulation of growth at low doses. Weed Res. 1989;29:93–6.
2. Cedergreen N, Ritz C, Streibig JC. Improved empirical models describing hormesis. Environ Toxicol Chem. 2005;24:3166–72.
3. Ritz C. Toward a unified approach to dose-response modeling in ecotoxicology. Environ Toxicol Chem. 2010;29:220–9.
4. Gottschalk PG, Dunn JR. The five-parameter logistic: a characterization and comparison with the four-parameter logistic. Anal Biochem. 2005;343:54–65.
5. Fay MP, Shaw PA. Exact and Asymptotic Weighted Logrank Tests for Interval Censored Data: The interval R package. J Stat Softw. 2010;36:i02.
6. Barreiro-Ures D, Francisco-Fernández M, Cao R, Fraguela BB, Doallo R, González-Andújar JL, et al. Analysis of interval-grouped data in weed science: The binnednp Rcpp package. Ecol Evol. 2019;9:10903–15.
7. Ritz C, Baty F, Streibig JC, Gerhard D. Dose-Response Analysis Using R. PLoS One. 2015;10:e0146021.
8. Onofri A, Mesgaran MB, Ritz C. A unified framework for the analysis of germination, emergence, and other time-to-event data in weed science. Weed Sci. 2022;70:259–71

## Sheet: Supplementary Table 2
Supplementary Table 2-1 Statistical Tests for Model Assessment
Type	Compound	Receptor	Model	Lack-of-fit test	Neill's test	No effet test	Parameters ≠ 0	f	f_p_value	f_LowerBound	f_UpperBound
Agonists	AMF4	TaPYL7	Log-logistic (4 paras)	7.39E-01 *	8.83E-01 *	0.00E+00 *	Significant	/	/	/	/
Agonists	OP	TaPYL7	Log-logistic (4 paras)	7.09E-01 *	8.60E-01 *	0.00E+00 *	Significant	/	/	/	/
Antagonists	ANT	TaPYL7	Log-logistic (4 paras)	8.85E-01 *	8.84E-01 *	0.00E+00 *	Significant	/	/	/	/
Antagonists	PANMe	TaPYL7	Cedergreen-Ritz-Streibig	4.01E-04	1.28E-01 *	0.00E+00 *	Significant	-2581.51	1.84e-08	-3206.13	-1956.9
Supplementary Table 2-2 ED50 estimated by Ritz-Gerhard Method (monotonic curves)
Type	Compound	Receptor	Response_at_ED50	ED50	ED50_SE	ED50_SD	ED50_LowerBound	ED50_UpperBound
Agonists	AMF4	TaPYL7	50	4800.04	656.432	1136.97	3453.15	6146.93
Agonists	OP	TaPYL7	50	17.9076	1.41733	2.45	14.99	20.82
Antagonists	ANT	TaPYL7	50	15.7651	1.21146	2.1	13.29	18.24
Supplementary Table 2-3 ED50 estimated by Serra-Greco Method (monotonic curves)
Type	Compound	Receptor	Response_at_ED50	ED50	ED50_SE	ED50_SD	ED50_LowerBound	ED50_UpperBound
Agonists	AMF4	TaPYL7	50	4800.11	/	/	3754.14	6389.15
Agonists	OP	TaPYL7	50	17.9078	/	/	16.07	20.06
Antagonists	ANT	TaPYL7	50	15.7652	/	/	13.55	17.98
Supplementary Table 2-4 ED50 estimated by Ritz-Gerhard Method (biphasic curves)
Type	Compound	Receptor	Response_at_ED50	Low_ED50	Low_ED50_SE	Low_ED50_SD	Low_ED50_LowerBound	Low_ED50_UpperBound	High_ED50	High_ED50_SE	High_ED50_SD	High_ED50_LowerBound	High_ED50_UpperBound	LDS	LDS_SE	LDS_SD	LDS_LowerBound	LDS_UpperBound	M
Antagonists	PANMe	TaPYL7	50	/	/	/	/	/	/	/	/	/	/	/	/	/	/	/	/
Supplementary Table 2-5 ED50 estimated by Serra-Greco Method (biphasic curves)
Type	Compound	Receptor	Response_at_ED50	Low_ED50	Low_ED50_SE	Low_ED50_SD	Low_ED50_LowerBound	Low_ED50_UpperBound	High_ED50	High_ED50_SE	High_ED50_SD	High_ED50_LowerBound	High_ED50_UpperBound	LDS	LDS_SE	LDS_SD	LDS_LowerBound	LDS_UpperBound	M
Antagonists	PANMe	TaPYL7	50	3324.16	/	/	2857.66	3848.09	/	/	/	/	/	72976.9	/	/	65535.6	82171.1	9267.59
Supplementary Table 2-6 ED50 estimated by Reed-and-Muench Method
Type	Compound	Receptor	Response_at_ED50	ED50	ED50_SE	ED50_SD	ED50_Lower Bound	ED50_Upper Bound
Agonists	AMF4	TaPYL7	50	4795.05	111.36	192.89	4576.78	5013.32
Agonists	OP	TaPYL7	50	18.02	1.7	2.94	14.69	21.35
Antagonists	ANT	TaPYL7	50	15.17	0.54	0.93	14.11	16.23
Antagonists	PANMe	TaPYL7	50	4393.23	861.05	1491.38	2705.57	6080.88

## Sheet: Supplementary Table 3
Supplementary Table 3 T50 estimation for germination assays
Genotype	Treatment	Model	T50	T50_SE	T50_SD	T₅₀_LowerBound	T₅₀_UpperBound
Col	ANT	Weibull I	46.89	1.29	3.17	44.36	49.42
Col	Mock	Weibull I	45.68	1.04	2.55	43.65	47.72
dog1-2	ANT	Weibull I	38.6	0.97	2.37	36.7	40.5
dog1-2	Mock	Weibull I	38.62	0.75	1.84	37.15	40.09
